# Supplementary material for: Mapping of the chicken cleft primary palate mutation on chromosome 11 and sequencing of the 4.9 Mb linked region
Source: Anim Genet. 2020 Mar 12;51(3):423–9. doi: 10.1111/age.12927 (PMC7317479; doi:10.1111/age.12927)
Supplement: Supplementary file 2 — Table S3 Cpp SNV accessions. [file AGE-51-423-s002.txt]

##fileformat=VCFv4.2
##contig=<ID=11,Description="CM000103.4">
#CHROM	POS	ID	REF	ALT
chr11	1636254	ss5200091914	A	AGG
chr11	1650934	ss5200091915	G	GAAA
chr11	1834169	ss5200091901	T	TGG
chr11	1932178	ss5200091899	AGAG	A
chr11	1967565	ss5200091950	CAAAAA	C
chr11	2029575	ss5200091911	AG	A
chr11	2036114	ss5200091922	AC	A
chr11	2167703	ss5200091909	GA	G
chr11	2383598	ss5200091923	TA	T
chr11	2452736	ss5200091934	A	AG
chr11	2487032	ss5200091908	A	ATG
chr11	2753888	ss5200091916	G	GTC
chr11	2778895	ss5200091949	T	TC
chr11	3384958	ss5200091912	GT	G
chr11	3449157	ss5200091913	A	ATTT
chr11	4283452	ss5200091905	C	CG
chr11	4598666	ss5200091932	TC	T
chr11	4622674	ss5200091937	AAG	A
chr11	4628886	ss5200091907	T	TG
chr11	4672706	ss5200091906	A	ATC
chr11	4739001	ss5200091897	TTCCTG	T
chr11	4790668	ss5200091898	GT	G
chr11	4963727	ss5200091948	A	AGC
chr11	5052773	ss5200091925	AT	A
chr11	5065904	ss5200091919	A	AT
chr11	5102891	ss5200091929	AC	A
chr11	5212072	ss5200091941	CTA	C
chr11	5227184	ss5200091904	GGA	G
chr11	5270783	ss5200091931	T	TG
chr11	5304113	ss5200091940	TA	T
chr11	5412509	ss5200091945	CTTG	C
chr11	5498471	ss5200091939	A	AT
chr11	5567126	ss5200091902	T	TG
chr11	5630360	ss5200091921	A	AG
chr11	5647977	ss5200091946	GT	G
chr11	5682901	ss5200091943	TG	T
chr11	5705968	ss5200091928	A	AAGG
chr11	5827508	ss5200091936	CGGAA	C
chr11	5856752	ss5200091933	G	GTA
chr11	5890936	ss5200091924	T	TA
chr11	5914461	ss5200091935	TC	T
chr11	5981869	ss5200091927	GTA	G
chr11	6096981	ss5200091926	TCTC	T
chr11	6097948	ss5200091944	T	TTGCAGTGCC
chr11	6099296	ss5200091947	A	AG
chr11	6156626	ss5200091918	G	GC
chr11	6204282	ss5200091910	C	CT
chr11	6204355	ss5200091942	A	AG
chr11	6204815	ss5200091951	C	CTTTTT
chr11	6206108	ss5200091903	G	GA
chr11	6282656	ss5200091938	TAAAAA	T
chr11	6297978	ss5200091930	GGCGGC	G
chr11	6335694	ss5200091920	G	GA
chr11	6392500	ss5200091900	GC	G
chr11	6415396	ss5200091917	AC	A
