# Supplementary material for: Mapping of the chicken cleft primary palate mutation on chromosome 11 and sequencing of the 4.9 Mb linked region
Source: Anim Genet. 2020 Mar 12;51(3):423–9. doi: 10.1111/age.12927 (PMC7317479; doi:10.1111/age.12927)
Supplement: Supplementary file 3 — Table S4 Cpp indel accesions. [file AGE-51-423-s003.txt]

##fileformat=VCFv4.2
##contig=<ID=11,Description="CM000103.4">
#CHROM	POS	ID	REF	ALT
chr11	1651169	ss5306466140	G	A
chr11	1688802	ss5306466133	A	G
chr11	1688803	ss5306466135	A	T
chr11	1688831	ss5306466104	T	C
chr11	1688837	ss5306466118	G	A
chr11	1762963	ss5306466111	G	A
chr11	1763042	ss5306466134	G	A
chr11	1778479	ss5306466067	G	C
chr11	1778522	ss5306466055	C	A
chr11	1832217	ss5306466113	T	C
chr11	1834228	ss5306466046	G	C
chr11	1836252	ss5306466122	C	T
chr11	1836729	ss5306466094	C	T
chr11	1836886	ss5306466143	G	A
chr11	1838545	ss5306466100	G	A
chr11	1882239	ss5306466043	T	C
chr11	1907355	ss5306466059	G	C
chr11	1907358	ss5306466076	A	G
chr11	1907373	ss5306466068	T	G
chr11	1970532	ss5306466089	G	A
chr11	1992443	ss5306466052	C	G
chr11	1995089	ss5306466145	T	A
chr11	1995282	ss5306466051	G	C
chr11	1995981	ss5306466082	G	A
chr11	2026557	ss5306466092	G	C
chr11	2027820	ss5306466108	G	A
chr11	2029701	ss5306466073	G	A
chr11	2030360	ss5306466093	G	A
chr11	2030943	ss5306466049	A	C
chr11	2030955	ss5306466045	C	T
chr11	2031040	ss5306466084	A	G
chr11	2035393	ss5306466098	C	T
chr11	2035710	ss5306466064	G	A
chr11	2036070	ss5306466117	C	T
chr11	2036072	ss5306466038	C	T
chr11	2037963	ss5306466072	T	C
chr11	2074505	ss5306466095	G	T
chr11	2098355	ss5306466063	A	G
chr11	2180754	ss5306466044	T	C
chr11	2180927	ss5306466040	A	G
chr11	2181117	ss5306466062	A	G
chr11	2181147	ss5306466047	T	C
chr11	2181207	ss5306466080	A	G
chr11	2181288	ss5306466053	A	C
chr11	2188509	ss5306466061	G	C
chr11	2193857	ss5306466141	C	T
chr11	2196452	ss5306466106	A	T
chr11	2197451	ss5306466060	G	A
chr11	2214591	ss5306466077	G	A
chr11	2216318	ss5306466128	G	A
chr11	2219372	ss5306466138	G	C
chr11	2248425	ss5306466048	G	A
chr11	2260486	ss5306466119	T	C
chr11	2266986	ss5306466041	C	G
chr11	2322867	ss5306466132	A	C
chr11	2322871	ss5306466036	C	T
chr11	2322873	ss5306466127	T	C
chr11	2322875	ss5306466065	T	G
chr11	2322878	ss5306466071	G	T
chr11	2357472	ss5306466081	A	G
chr11	2729646	ss5306466057	G	A
chr11	2771585	ss5306466088	G	A
chr11	3306199	ss5306466087	A	G
chr11	3312286	ss5306466042	G	A
chr11	3315388	ss5306466144	G	A
chr11	3320175	ss5306466074	G	A
chr11	3321585	ss5306466131	G	A
chr11	3833613	ss5306466083	G	A
chr11	4025281	ss5306466105	C	T
chr11	4375755	ss5306466114	A	G
chr11	4412883	ss5306466139	G	A
chr11	4427630	ss5306466078	T	C
chr11	4431016	ss5306466126	T	C
chr11	4444737	ss5306466069	C	A
chr11	4444738	ss5306466107	T	G
chr11	4444739	ss5306466101	C	A
chr11	4645571	ss5306466099	A	G
chr11	5111676	ss5306466091	G	A
chr11	5200848	ss5306466058	A	G
chr11	5203351	ss5306466037	T	C
chr11	5203352	ss5306466090	G	A
chr11	5209821	ss5306466137	G	A
chr11	5210159	ss5306466097	G	T
chr11	5210191	ss5306466129	A	G
chr11	5213797	ss5306466142	G	A
chr11	5241047	ss5306466050	G	C
chr11	5242232	ss5306466123	G	A
chr11	5367501	ss5306466075	T	C
chr11	5509398	ss5306466124	T	G
chr11	5769138	ss5306466102	A	G
chr11	5812668	ss5306466125	T	C
chr11	5813342	ss5306466121	G	A
chr11	5813612	ss5306466054	C	A
chr11	5865796	ss5306466086	G	A
chr11	5876265	ss5306466115	T	C
chr11	5885978	ss5306466039	T	A
chr11	5914456	ss5306466056	C	A
chr11	5923689	ss5306466136	G	A
chr11	5923807	ss5306466079	C	T
chr11	5923808	ss5306466070	A	G
chr11	5924316	ss5306466147	A	G
chr11	5924326	ss5306466155	G	A
chr11	5931131	ss5306466151	T	G
chr11	5931656	ss5306466160	G	A
chr11	5931669	ss5306466149	A	G
chr11	5943469	ss5306466159	A	G
chr11	5943476	ss5306466164	A	G
chr11	5943497	ss5306466171	G	A
chr11	5943501	ss5306466162	G	T
chr11	5981917	ss5306466146	C	T
chr11	5981919	ss5306466188	C	T
chr11	5981934	ss5306466181	A	T
chr11	5991772	ss5306466179	C	T
chr11	5993484	ss5306466187	T	A
chr11	6004594	ss5306466170	G	A
chr11	6016794	ss5306466168	G	A
chr11	6052340	ss5306466154	A	C
chr11	6062616	ss5306466183	C	T
chr11	6062804	ss5306466150	C	T
chr11	6063653	ss5306466157	C	T
chr11	6068212	ss5306466169	A	C
chr11	6073259	ss5306466163	C	T
chr11	6073703	ss5306466156	C	G
chr11	6094256	ss5306466148	G	A
chr11	6094297	ss5306466190	A	G
chr11	6096617	ss5306466153	A	G
chr11	6096636	ss5306466166	T	C
chr11	6111883	ss5306466186	C	T
chr11	6113021	ss5306466177	G	T
chr11	6120399	ss5306466180	T	C
chr11	6120587	ss5306466158	T	C
chr11	6120724	ss5306466189	G	A
chr11	6120725	ss5306466176	G	A
chr11	6120735	ss5306466165	T	A
chr11	6120738	ss5306466173	T	C
chr11	6120739	ss5306466172	G	T
chr11	6153870	ss5306466167	A	G
chr11	6168249	ss5306466178	G	T
chr11	6174553	ss5306466152	G	A
chr11	6206089	ss5306466184	A	T
chr11	6206090	ss5306466161	G	A
chr11	6217097	ss5306466175	T	A
chr11	6306804	ss5306466185	G	C
chr11	6322637	ss5306466182	A	T
chr11	6367645	ss5306466174	C	T
